# Supplementary material for: The Synergistic Effect of GH13 and GH57 GBEs of Petrotoga mobilis Results in α-Glucan Molecules with a Higher Branch Density
Source: Polymers (Basel). 2023 Dec 2;15(23):4603. doi: 10.3390/polym15234603 (PMC10708623; doi:10.3390/polym15234603)
Supplement: Supplementary file 1 [file polymers-15-04603-s001.zip]

Archive with 1 entries (1 files):
- polymers-2634722-supplementary.pdf
